# Supplementary material for: The Geometric Series Hypothesis of Leaf Area Distribution and Its Link to the Calculation of the Total Leaf Area per Shoot of Sasaella kongosanensis ‘Aureostriatus’
Source: Plants (Basel). 2024 Dec 29;14(1):73. doi: 10.3390/plants14010073 (PMC11723061; doi:10.3390/plants14010073)
Supplement: Supplementary file 1 [file plants-14-00073-s001.zip]

Archive with 1 entries (1 files):
- plants-3376941-supplementary.xlsx
