# Supplementary material for: The Geometric Series Hypothesis of Leaf Area Distribution and Its Link to the Calculation of the Total Leaf Area per Shoot of Sasaella kongosanensis ‘Aureostriatus’
Source: Plants (Basel). 2024 Dec 29;14(1):73. doi: 10.3390/plants14010073 (PMC11723061; doi:10.3390/plants14010073)
Supplement: Supplementary file 1 [file plants-14-00073-s001.zip › plants-3376941-supplementary.xlsx]

## Sheet: Table S1
Table S1. Fitted results of the geometric series to the leaf area sequences of 388 Sasaella kongosanensis ‘Aureostriatus’ shoots with three to 10 leaves for each shoot.
Code	LA.mean	LA.sd	TLA	L_KS	W_KS	mq	MAPE	n
2	75.1562	18.4423	300.625	15.9243	28.553	1.23754	4.83776	4
3	52.5735	1.15863	210.294	13.2049	22.5383	1.01805	0.119545	4
4	59.4558	12.9419	356.735	21.1066	26.9697	1.16427	4.70664	6
5	51.6594	11.532	309.956	19.1281	24.5732	1.17116	6.22012	6
6	46.5955	12.9872	139.786	8.94095	23.3983	1.35617	4.92669	3
7	54.8065	15.2702	164.42	9.90327	24.3824	1.3559	4.93815	3
8	50.6765	5.28087	304.059	19.159	22.2862	1.06135	1.18746	6
9	60.1272	12.3159	180.381	10.7705	24.8434	1.23743	1.86257	3
10	45.9105	14.0238	321.373	21.234	23.8695	1.1325	3.16927	7
12	76.4518	11.5498	305.807	16.2596	27.5667	1.11757	1.19744	4
13	70.4847	0.83551	211.454	11.6664	25.7346	1.011	0.131696	3
14	47.7022	3.808	143.107	9.60063	21.4974	1.07968	0.956973	3
15	52.8017	9.7979	211.207	13.4078	24.0105	1.1452	0.839112	4
16	64.9316	11.7211	259.727	14.6324	26.6515	1.13121	1.41155	4
17	55.6469	9.22479	389.528	23.3837	24.2807	1.1157	6.39496	7
18	65.0777	11.3837	260.311	15.2294	26.5056	1.15233	1.05547	4
19	56.977	4.35805	170.931	10.6976	23.1884	1.07553	0.960752	3
20	49.9604	7.98559	299.762	18.8141	23.6606	1.08237	1.29584	6
21	46.8943	7.43075	375.154	24.7231	23.6779	1.06781	0.965852	8
22	68.844	1.63789	206.532	11.6045	25.8382	1.02232	0.256365	3
23	61.5304	6.21649	184.591	10.8249	24.0817	1.10681	0.133865	3
24	43.452	6.02207	304.164	19.8902	23.0811	1.0574	0.946524	7
25	64.7098	7.17078	194.129	11.6414	24.306	1.11482	1.32014	3
26	55.696	11.5046	334.176	20.2844	24.6419	1.14275	4.02732	6
27	36.0884	7.60197	252.619	18.1724	22.5706	1.10502	1.86373	7
28	50.7619	7.57194	253.809	16.044	23.2831	1.09801	0.865398	5
31	40.146	20.0859	321.168	22.1719	24.1825	1.61041	30.1766	8
32	38.7162	13.9115	348.446	24.5015	23.1234	1.40276	26.4451	9
33	50.376	9.67343	403.008	25.4579	23.9906	1.08757	0.922937	8
34	46.055	9.97364	138.165	9.00081	22.9292	1.25453	2.85032	3
35	65.5314	7.70586	196.594	11.3249	24.7116	1.12606	0.496333	3
36	71.9341	9.37212	215.802	12.2051	25.9816	1.13744	1.64271	3
37	41.2714	7.7075	371.443	25.6531	22.5363	1.08948	4.03008	9
39	76.8285	8.31735	230.486	12.2314	26.6477	1.11501	0.177204	3
40	59.8534	4.31607	179.56	10.5773	23.927	1.07445	0.455291	3
41	53.4409	6.43998	374.086	22.952	23.5573	1.05932	0.601366	7
42	53.1769	12.3812	319.061	19.6987	24.6187	1.14825	2.97027	6
43	62.3651	11.2563	249.461	14.7134	24.9779	1.13342	1.46649	4
44	65.3518	6.17307	392.111	22.1369	25.86	1.05458	1.14416	6
45	63.4566	10.2522	190.37	10.8496	25.2118	1.17842	0.579741	3
46	46.4941	5.74705	232.47	15.2701	22.7041	1.07968	0.611497	5
47	45.8444	10.1513	320.911	21.7705	22.843	1.12949	3.45943	7
48	61.8393	5.00149	185.518	10.8172	24.5144	1.08179	0.48963	3
49	42.8288	3.92753	214.144	14.7592	21.1499	1.06833	1.3088	5
50	53.1674	8.88389	212.67	13.2299	23.723	1.12223	1.71539	4
51	58.6319	3.62092	175.896	10.7078	24.0099	1.06228	0.328088	3
52	63.6587	6.37803	190.976	10.9093	24.8272	1.09602	1.21221	3
53	69.8245	8.30662	209.474	11.5241	26.0333	1.12683	0.0732757	3
54	61.2195	9.41454	183.659	10.6817	24.2047	1.16944	1.35897	3
55	53.8799	10.632	161.64	10.6279	23.0772	1.22198	3.20543	3
56	27.1174	1.4471	108.47	8.80031	17.9163	1.04051	0.357988	4
57	19.2345	2.50699	115.407	11.8389	13.9439	1.0839	3.65902	6
58	59.903	10.1658	239.612	14.3874	25.3518	1.13644	0.656208	4
59	67.8468	9.86894	203.541	11.7521	25.4487	1.1577	1.62481	3
60	41.7352	12.1694	417.352	28.7013	24.2302	1.09646	1.9634	10
61	49.4669	2.43545	148.401	9.39021	22.9547	1.04929	0.27546	3
63	25.8563	0.418158	77.5689	6.88753	15.4203	1.01433	0.224123	3
64	59.4961	11.2556	178.488	10.5169	24.8197	1.21528	1.33183	3
65	60.9443	9.95451	182.833	10.6306	24.7094	1.18153	1.53491	3
66	53.3051	8.97214	426.441	25.8146	26.0018	1.07562	1.13694	8
67	47.5528	5.81026	427.976	28.0323	22.0327	1.06235	3.78982	9
68	83.0455	6.73095	249.136	12.8929	27.7318	1.08237	0.437065	3
69	53.9731	10.7004	215.892	13.4369	23.7344	1.17143	1.46704	4
70	42.3707	6.4356	127.112	9.24024	19.6889	1.16729	1.13077	3
71	58.1743	8.3265	232.697	13.9831	24.9207	1.11827	0.878688	4
72	57.9146	3.56306	173.744	10.2694	24.1751	1.0636	0.133676	3
73	25.2905	1.55674	101.162	9.35168	15.6048	1.04614	0.477666	4
74	15.8841	3.08659	63.5364	7.19779	13.5464	1.1596	1.75732	4
75	67.2595	8.52376	201.779	11.4944	25.5045	1.13166	0.651266	3
76	60.5313	7.95402	181.594	10.5569	25.2374	1.14116	1.28878	3
78	50.8778	8.3602	457.9	29.2085	23.9951	1.05775	0.676153	9
79	52.5399	8.28857	367.78	23.314	24.1924	1.09332	2.75363	7
80	51.6387	2.75973	154.916	9.83219	22.3867	1.05391	0.413611	3
82	47.2138	9.89078	424.924	27.7889	24.3471	1.09741	3.51326	9
83	64.7959	7.3529	194.388	11.4213	24.4893	1.11951	1.14013	3
84	66.5529	6.53829	199.659	10.9712	25.6208	1.09379	1.209	3
85	59.1817	4.48931	177.545	10.7423	24.208	1.07243	1.12196	3
86	53.2358	10.6334	425.886	26.4314	24.4613	1.09089	3.25095	8
88	49.9562	12.3948	399.65	25.3504	24.659	1.10805	2.85548	8
89	42.5198	7.40434	425.198	28.7975	23.4604	1.05766	0.436815	10
90	36.2517	17.5817	253.762	18.2992	22.5622	2.61606	132.828	7
92	77.7048	8.13083	233.114	12.5201	26.2926	1.10993	0.92387	3
93	67.9498	5.58435	203.849	11.4139	24.9982	1.07864	1.24835	3
94	48.0618	8.55944	288.371	18.6214	24.1248	1.09047	1.20097	6
95	64.6429	11.0652	193.929	11.1562	25.8475	1.18659	0.147907	3
96	43.1313	10.6782	258.788	17.5718	22.8383	1.18828	7.4117	6
97	27.8894	8.10724	83.6683	7.25162	18.8331	1.36109	1.92861	3
99	37.8426	17.1485	340.583	24.0998	23.4607	1.32245	15.91	9
100	39.6179	16.7406	237.708	16.7432	25.0762	1.30139	4.30661	6
101	51.6881	4.914	155.064	9.77718	22.848	1.09305	1.42149	3
102	46.0788	4.70482	184.315	12.1206	22.8154	1.08063	1.29252	4
103	71.1035	8.69225	213.31	11.6791	25.7689	1.13059	1.08904	3
105	38.9767	6.53643	155.907	10.6781	22.3931	1.14443	0.987813	4
106	46.0731	7.39107	322.511	21.3776	23.9576	1.07367	0.752511	7
107	66.4238	13.3776	199.271	11.1352	25.9424	1.22811	3.2638	3
108	50.7654	6.45614	355.358	22.6713	23.1593	1.06263	0.462884	7
109	48.422	8.63003	193.688	12.1535	23.432	1.12969	1.39899	4
111	48.6416	7.42857	243.208	15.2661	22.7661	1.10643	0.668823	5
112	36.4434	15.8857	218.661	15.5144	23.5531	1.65709	23.3183	6
113	69.0214	8.16349	207.064	11.6816	25.6511	1.12687	0.516941	3
114	52.151	6.6171	260.755	16.2318	22.9929	1.09353	1.13894	5
116	60.378	9.06968	181.134	10.8968	23.9923	1.16523	0.965918	3
117	45.6011	13.5805	319.207	21.1626	23.1604	1.24573	10.5264	7
118	44.0414	17.9321	396.373	26.449	23.737	1.29543	15.1745	9
121	33.7946	27.6945	135.178	10.3193	23.0998	2.51823	12.3849	4
122	70.1184	7.85907	210.355	11.4069	26.6416	1.10565	1.54651	3
123	42.0879	9.86441	126.264	8.54873	21.9202	1.2792	1.96159	3
124	56.6996	8.17514	340.198	20.348	24.3166	1.08224	1.38097	6
125	51.8733	5.44739	259.367	15.9024	24.1901	1.0659	0.41801	5
127	52.4295	3.20337	209.718	13.2897	23.0389	1.04685	0.529583	4
128	38.7776	17.2044	271.443	19.5433	21.5394	1.37845	14.6494	7
129	51.8612	15.7156	155.584	9.64795	23.6034	1.40392	5.4709	3
130	25.9157	15.6236	207.325	17.1341	24.7131	1.48978	15.7988	8
133	75.0031	6.4465	225.009	12.2532	26.1911	1.08666	0.576624	3
136	77.3901	3.76625	232.17	12.5853	26.0318	1.04799	0.360881	3
137	49.0536	4.07689	147.161	9.64399	21.9312	1.07816	1.06099	3
138	57.4234	6.57677	344.54	20.6477	23.7411	1.07394	2.51267	6
139	41.2877	14.2654	330.301	22.768	23.4241	1.33819	18.3314	8
140	22.83	9.19594	159.81	14.3351	18.496	1.23301	2.70191	7
141	48.1216	8.4667	336.852	21.6919	22.5657	1.07175	2.5307	7
143	50.1438	6.84315	351.007	22.6634	23.7573	1.05643	1.04483	7
144	56.5113	4.3876	282.557	17.2621	23.5028	1.05303	0.356175	5
145	39.0605	7.69097	195.302	14.1695	21.0022	1.15392	2.73952	5
146	42.2971	9.94974	380.674	25.8116	21.9534	1.11184	4.98232	9
147	46.7795	17.9616	327.457	21.4692	23.6039	1.3127	12.5286	7
148	70.0494	4.90888	210.148	11.6911	25.907	1.07051	0.707572	3
149	48.9221	13.4887	489.221	31.1367	24.9384	1.0971	2.4535	10
150	53.5537	4.4191	160.661	10.0771	23.0091	1.08629	0.0961201	3
152	72.507	10.8899	217.521	11.6858	27.3459	1.16423	1.55858	3
153	54.0227	8.06553	270.114	16.6105	24.5015	1.09454	0.841807	5
154	62.7509	8.58908	188.253	10.7073	25.4052	1.13833	1.2331	3
155	67.6461	8.42539	202.938	11.3698	25.7723	1.12842	0.750678	3
156	38.7812	4.13204	193.906	14.0121	20.7512	1.07342	0.486988	5
158	59.0596	6.50858	177.179	10.3756	24.3668	1.11501	0.358651	3
159	64.1501	6.4839	192.45	11.0408	25.2977	1.1006	0.895964	3
160	58.3201	8.21361	174.96	10.6545	23.9547	1.15294	0.349687	3
161	61.5683	12.5087	184.705	10.8683	24.8878	1.23523	1.93095	3
164	67.5487	7.63562	202.646	11.6086	24.9157	1.10802	1.45372	3
168	63.1321	10.5776	189.396	11.3945	24.2525	1.18708	1.51408	3
169	64.2485	8.03146	192.746	10.9817	24.4497	1.11827	1.7643	3
171	74.7288	9.87307	224.186	12.3618	26.0046	1.14317	0.84054	3
172	56.6322	4.76744	169.897	10.4081	23.2428	1.08585	0.42844	3
173	58.4684	3.88172	233.873	13.9047	24.4266	1.04707	0.328482	4
174	53.6026	1.02487	214.411	13.1423	23.1449	1.01284	0.159101	4
175	53.8208	3.47771	269.104	16.6391	22.9566	1.04473	0.454303	5
178	46.6036	9.87257	186.415	11.936	23.3835	1.17931	1.74184	4
179	52.1617	7.957	156.485	9.72165	23.609	1.16113	2.37728	3
180	73.8704	5.6418	221.611	12.245	25.9204	1.06954	1.10786	3
182	44.1899	20.4249	397.709	26.1418	24.1673	2.26193	178.989	9
183	53.1854	11.3788	159.556	9.44933	25.8967	1.239	0.150802	3
184	52.0509	11.2002	312.306	19.6995	23.9148	1.13604	2.61578	6
185	44.5562	6.92873	133.669	9.02646	21.6253	1.17176	1.27138	3
186	54.8856	10.7983	164.657	10.3312	23.6189	1.22394	0.980751	3
187	49.5008	11.2772	247.504	15.8271	24.357	1.16689	1.67595	5
188	56.83	10.3967	170.49	10.5274	23.9176	1.20733	1.87746	3
189	56.2499	10.5338	168.75	10.4564	22.8793	1.21123	2.5693	3
190	50.5206	5.46017	202.082	12.8765	22.4787	1.08718	0.702671	4
191	37.2356	6.33947	111.707	8.15253	19.8528	1.18992	1.89497	3
192	59.9493	8.12848	179.848	10.479	23.7106	1.1424	0.561806	3
193	52.0599	11.1804	364.419	22.9576	24.7213	1.09856	1.11682	7
194	56.0602	14.219	168.181	10.1555	25.1244	1.31271	3.16421	3
195	28.9098	10.3898	260.188	20.3353	20.8521	1.20167	8.50708	9
196	62.0778	4.21033	186.233	10.5352	25.1849	1.07038	0.149387	3
197	42.3068	12.5994	211.534	14.368	23.3069	1.18596	1.91485	5
198	53.6199	11.2957	160.86	10.0496	24.0303	1.24433	3.11064	3
201	42.6072	14.2862	298.25	20.1354	23.2743	1.19886	4.62354	7
202	67.3126	9.56088	201.938	11.3455	25.4783	1.15514	0.998224	3
203	42.276	12.0128	253.656	17.2203	22.5803	1.23112	7.0094	6
204	58.4182	6.52675	175.254	10.6838	23.9907	1.11845	0.923221	3
206	70.5723	6.4605	211.717	12.0593	24.8345	1.09273	0.588945	3
207	61.9886	8.64369	185.966	10.8888	24.2792	1.15078	1.431	3
208	50.2847	3.50765	150.854	9.54978	21.7746	1.07217	0.0484989	3
210	69.0404	5.78068	207.121	11.848	24.3825	1.08745	0.0159745	3
211	82.8809	5.73646	248.643	12.9322	26.7259	1.07187	0.131084	3
213	62.9918	7.96327	188.975	10.8487	24.4931	1.1299	0.830766	3
214	67.2774	9.08033	201.832	11.2289	25.3994	1.13944	0.859921	3
215	65.0098	11.6902	195.03	11.3062	24.4982	1.20325	1.6773	3
219	49.0781	6.97676	147.234	9.38587	22.626	1.15514	1.12247	3
220	58.0595	7.96545	174.179	10.4017	24.9432	1.13918	1.18256	3
221	53.8331	9.95915	269.165	16.7313	24.2953	1.1185	0.563268	5
222	55.0967	4.74138	165.29	9.98798	23.068	1.0851	0.75888	3
223	58.2166	9.31576	291.083	17.2948	24.7626	1.09076	1.8544	5
224	54.9865	4.15579	164.96	10.1291	22.9631	1.07338	0.760174	3
226	53.5657	8.26243	214.263	13.459	23.3832	1.1378	3.11913	4
227	45.1149	8.34397	135.345	9.05462	22.3778	1.20627	2.77334	3
231	26.7217	5.77278	80.1651	6.55017	18.9576	1.24945	1.04945	3
232	55.7322	9.2816	167.197	10.2329	24.3422	1.17185	1.37675	3
233	40.6176	10.6275	365.559	25.5138	23.3495	1.11592	3.10536	9
234	52.2588	5.91096	365.812	22.7822	24.0494	1.06681	2.54143	7
235	47.2302	3.73725	141.691	9.21691	22.7302	1.08263	0.124122	3
236	55.1388	4.46107	275.694	16.8127	23.7232	1.05154	0.843178	5
237	44.4749	13.7473	266.85	17.8202	23.6439	1.29099	10.2646	6
238	52.976	13.1068	264.88	16.4865	23.5467	1.23089	7.34675	5
239	40.541	5.3558	121.623	8.4855	21.0858	1.13496	1.00074	3
240	32.6021	12.7338	130.409	9.94465	20.6915	1.35173	2.78438	4
241	39.7471	9.82692	238.483	16.8484	22.9098	1.15387	1.43686	6
242	26.6888	9.13048	106.755	8.96372	19.0622	1.29179	2.4381	4
244	76.0855	5.49999	228.257	12.2141	26.5976	1.06593	1.03014	3
245	65.6752	5.11224	197.026	11.061	24.7559	1.07936	0.366533	3
246	48.7871	8.02225	146.361	9.47648	23.2036	1.17856	0.147691	3
247	60.5836	4.9592	181.751	10.756	23.5315	1.08492	0.137432	3
248	38.9166	11.887	272.416	19.1587	24.0683	1.17713	3.24276	7
250	37.6054	8.42359	112.816	7.91508	20.7509	1.26521	3.23035	3
251	47.1168	6.73862	376.934	24.5988	23.457	1.05751	0.556401	8
254	49.6096	12.2191	446.486	28.8788	25.6181	1.10599	3.85823	9
255	38.4485	5.45574	230.691	16.6783	21.1213	1.08296	1.33417	6
256	39.7851	16.5975	358.066	24.9203	24.198	1.14313	4.77804	9
257	59.3349	6.00648	356.009	21.0931	24.2447	1.05239	0.475597	6
258	45.6029	10.338	364.823	24.4304	22.8593	1.09889	1.12214	8
259	43.0555	2.70335	215.277	14.6933	21.3524	1.03428	0.741691	5
260	45.6758	9.29612	137.027	9.23121	22.6104	1.22846	0.219006	3
261	49.3266	12.6664	394.613	26.0476	23.381	1.10342	1.4862	8
262	54.4393	5.82666	163.318	10.3172	23.2402	1.10959	0.633277	3
263	63.4894	8.95549	253.958	14.5662	25.7083	1.10092	1.29054	4
264	43.5179	9.61098	174.072	11.5858	22.664	1.17836	1.57911	4
266	59.4272	6.23271	178.282	10.8506	23.2843	1.10823	1.21388	3
268	36.5968	3.68857	109.79	8.06447	19.7559	1.1022	1.29792	3
269	34.103	2.51618	102.309	8.06129	17.5158	1.07671	0.315996	3
270	38.5227	14.0565	269.659	19.2971	23.8016	1.32641	12.7777	7
271	50.5791	4.36641	354.054	22.4317	23.1153	1.04391	1.06858	7
272	49.6679	2.98439	149.004	9.96151	20.6729	1.06014	0.374757	3
274	63.4247	7.54	190.274	11.2118	24.657	1.12756	0.638217	3
275	66.8302	4.55961	200.491	11.205	24.8387	1.07016	0.154561	3
276	40.9568	6.31637	122.87	8.10245	22.2919	1.16824	0.208358	3
277	54.1737	13.1957	162.521	9.83361	24.0117	1.29469	2.43345	3
278	60.075	3.47569	180.225	10.5963	23.6595	1.05553	0.596488	3
279	58.7004	16.8228	234.802	13.3567	26.5313	1.32153	5.79915	4
282	59.9031	21.6238	179.709	10.451	26.0308	1.50581	4.21309	3
283	50.3227	9.84769	201.291	13.8893	21.6732	1.14881	1.33678	4
284	51.9209	13.9447	311.525	19.5615	24.2342	1.16103	1.93918	6
285	35.4054	7.971	212.432	15.4764	20.6396	1.15373	3.61014	6
286	57.3001	4.78168	171.9	10.3596	23.3696	1.08421	0.946524	3
287	77.4247	5.80064	232.274	12.4214	26.3272	1.07701	0.581278	3
288	66.3734	4.13824	199.12	11.5106	25.0131	1.05958	0.849045	3
289	75.1688	12.1884	225.506	12.5527	26.0786	1.17856	1.94894	3
290	50.521	4.06781	151.563	9.15684	23.5345	1.07761	1.17688	3
291	53.5693	7.90854	214.277	13.3335	23.7335	1.10953	0.9589	4
292	36.8233	6.75452	220.94	16.7166	20.5713	1.10039	0.989587	6
293	49.2853	12.4196	246.427	15.9651	22.9949	1.18568	3.42713	5
295	58.7498	3.89429	234.999	13.945	24.1704	1.04737	1.10401	4
296	47.6323	12.0085	333.426	21.4868	24.1842	1.12917	1.00077	7
297	57.7879	2.29605	231.152	13.9638	23.2083	1.02765	0.244651	4
298	36.7545	9.27737	147.018	10.1492	22.4897	1.2198	1.85696	4
299	41.778	9.03493	376.002	26.4357	23.0555	1.08636	1.18797	9
300	49.8941	6.99559	199.577	12.6857	22.6362	1.1102	1.53841	4
301	49.7112	12.1501	497.112	31.6694	25.1025	1.0957	3.20187	10
302	53.2213	5.42949	372.549	23.1889	23.7862	1.04977	1.31841	7
303	78.6597	5.94083	235.979	12.1524	27.8177	1.07857	0.0275075	3
304	66.824	5.86812	200.472	11.2246	25.397	1.0814	1.21922	3
305	62.2744	9.121	186.823	10.9721	24.7764	1.15844	1.7312	3
306	40.0217	11.1484	200.108	14.3066	22.9358	1.24019	4.09975	5
307	54.7683	6.45194	219.073	13.4012	23.4951	1.07946	0.913804	4
308	23.9371	3.3573	71.8114	6.53497	15.5524	1.15284	1.08332	3
309	60.9579	10.4618	182.874	10.801	24.5149	1.18939	2.37263	3
311	64.483	7.30069	193.449	11.3654	24.5573	1.11876	1.20562	3
313	63.9438	5.01825	191.831	11.2731	24.9591	1.08183	0.0581307	3
314	55.7879	5.69184	167.364	10.0296	24.0052	1.10669	0.942688	3
315	77.0647	8.62479	308.259	16.4132	27.0657	1.08193	1.13802	4
316	73.1345	13.1696	219.403	12.3767	26.4246	1.19888	2.75573	3
317	67.3972	9.16043	202.192	11.199	25.2434	1.14727	1.16385	3
318	38.5635	10.2755	115.691	8.39536	20.9749	1.3281	2.31151	3
319	53.0449	6.94214	159.135	10.1311	23.3573	1.13753	1.72028	3
320	62.9131	7.90152	188.739	11.0159	24.6332	1.12816	0.925461	3
323	62.0591	9.57312	186.177	11.0443	25.1137	1.16983	1.463	3
324	55.2725	5.76962	276.362	16.6645	23.7419	1.07387	2.51666	5
325	60.4453	14.4076	241.781	14.3491	26.5041	1.18062	2.02097	4
326	49.3594	11.369	246.797	15.4976	24.0012	1.13793	1.85294	5
328	41.722	8.63028	250.332	17.5621	23.0124	1.10733	1.39723	6
329	24.471	12.4758	122.355	10.6653	19.0855	1.78008	17.0644	5
330	53.3899	14.5409	373.729	23.1024	25.5491	1.13364	1.34228	7
331	45.933	13.4014	321.531	21.709	23.0634	1.22777	9.30915	7
332	49.2121	11.2945	393.697	25.6355	24.2069	1.10098	0.698944	8
333	54.3142	10.1386	325.885	19.8283	24.5191	1.09435	1.26819	6
335	46.5228	7.04208	139.568	9.06342	22.3098	1.16512	1.71004	3
336	69.2997	6.81265	207.899	11.7151	25.5207	1.09979	0.643495	3
338	47.9352	12.3747	239.676	15.5187	23.6185	1.16918	2.61917	5
339	46.8983	10.0423	328.288	21.2729	23.4296	1.10655	1.0539	7
340	56.0783	6.27801	168.235	10.1437	23.5512	1.1047	1.60311	3
343	45.2452	7.88292	135.736	9.19429	21.8666	1.18054	1.42866	3
344	38.6679	7.02582	193.34	13.9368	22.4116	1.11585	1.93527	5
345	49.9771	9.5496	449.794	28.7178	24.1036	1.06731	0.955792	9
346	72.8226	4.98931	218.468	11.8563	25.672	1.07058	0.421349	3
347	36.5857	5.94508	182.929	13.5629	20.8022	1.12037	1.65813	5
348	27.8955	6.31962	139.478	11.8985	17.2214	1.20621	5.8944	5
349	68.8542	9.26762	206.563	11.4743	25.4944	1.14454	0.0261064	3
350	43.0111	11.7318	129.033	8.74029	22.3473	1.33338	1.79777	3
351	52.7602	11.6695	158.28	9.69229	24.2092	1.23131	2.17817	3
352	20.736	4.91424	82.9441	8.10145	15.0124	1.20979	0.948999	4
353	78.2782	9.96531	234.835	12.2406	27.5494	1.13554	1.36792	3
354	73.5605	12.5844	220.681	11.7216	26.6059	1.18994	2.15957	3
356	66.1101	9.77574	198.33	11.3009	25.5577	1.16201	1.29612	3
357	60.286	6.26185	180.858	11.0585	24.0474	1.10503	0.75728	3
358	62.7924	1.15929	313.962	18.3663	24.3941	1.01197	0.10722	5
359	25.2443	2.31088	100.977	9.0635	16.4403	1.07862	0.510715	4
360	57.0496	9.28809	342.298	20.6563	24.9555	1.09745	1.20729	6
361	55.5487	3.85714	222.195	13.7382	23.149	1.05519	0.468126	4
362	39.3589	14.6198	196.795	13.3805	23.2007	1.29487	3.23452	5
364	67.6463	4.7867	202.939	11.4578	24.8781	1.07273	0.18757	3
365	46.9077	9.17082	140.723	8.907	23.6509	1.21139	0.794161	3
371	34.3252	18.5063	137.301	10.0424	21.4279	1.92246	15.787	4
372	25.392	8.37047	76.176	7.13098	16.8119	1.43831	3.3151	3
376	71.2661	31.5674	498.863	26.4223	35.0941	1.23101	14.2472	7
379	41.1758	6.75652	123.528	8.74847	20.7751	1.17797	0.179311	3
380	37.1587	6.42507	260.111	19.3593	21.1701	1.08046	0.91667	7
382	34.6789	4.44494	173.395	13.8062	18.523	1.08423	1.68701	5
385	42.2285	3.80665	126.685	8.82062	20.1948	1.09182	0.506702	3
388	37.3903	6.14912	336.513	24.1454	20.8115	1.06581	1.78958	9
389	37.9106	2.33425	113.732	8.0891	19.9306	1.06364	0.0821139	3
390	39.6992	2.46833	198.496	13.6981	21.5213	1.04161	0.618829	5
391	36.5106	2.26889	109.532	8.41367	18.6742	1.05941	0.669781	3
392	31.7927	6.6942	190.756	14.9536	19.4819	1.12484	1.22374	6
393	36.4295	13.3334	109.288	8.01973	21.4663	1.46676	1.12572	3
394	26.8032	7.68817	214.425	18.4358	18.4256	1.15462	4.27232	8
395	24.7674	9.73721	198.139	17.6839	20.5392	1.17478	8.08102	8
396	37.5983	7.32947	112.795	8.5365	19.884	1.22046	0.720084	3
397	26.0048	13.3611	130.024	10.9357	19.7869	1.38126	3.65997	5
398	32.385	7.94428	161.925	13.0441	20.2023	1.15597	4.15165	5
399	32.5944	7.07316	97.7832	7.59925	19.1195	1.25352	3.30118	3
400	32.3316	6.43657	96.9949	7.73795	17.9428	1.22871	1.46574	3
401	26.5269	11.2972	132.634	11.5789	18.5221	1.71713	18.9703	5
402	30.2076	2.65892	120.83	9.98415	17.5711	1.07489	0.511702	4
403	35.925	1.08232	107.775	8.20377	18.5898	1.02867	0.339625	3
404	29.8316	7.83818	119.327	9.93945	19.4094	1.23185	1.81658	4
405	23.3956	6.63124	70.1869	6.23583	17.9217	1.36493	5.0699	3
406	52.0048	23.3224	260.024	16.9289	24.3179	1.71466	19.9562	5
407	22.564	10.1208	67.692	6.11086	17.0838	1.68928	4.84941	3
408	34.1033	5.41492	170.516	12.6374	20.4951	1.11368	1.90611	5
411	43.1911	8.09231	172.765	11.5213	21.8338	1.17262	1.75863	4
412	49.3588	3.02584	394.87	25.4138	22.0262	1.02839	0.888719	8
415	46.7119	5.47464	233.559	15.4039	22.0978	1.08184	1.36782	5
419	45.0172	5.14948	315.121	21.2087	21.993	1.06451	1.70578	7
424	52.4538	6.61074	157.361	9.5966	23.6841	1.13264	0.387313	3
425	52.6093	4.94564	157.828	9.6998	23.5173	1.09558	0.573224	3
426	47.8547	3.52662	239.274	15.4811	21.9928	1.04885	0.612603	5
428	50.1801	3.25624	351.261	22.4826	22.9734	1.03188	0.590974	7
429	48.7811	2.69066	390.249	25.3675	22.2474	1.02714	1.11399	8
430	53.6533	1.37208	268.267	16.7094	22.592	1.01278	0.280594	5
431	49.6453	3.76328	446.808	28.8677	22.5154	1.03186	1.50872	9
433	50.9008	4.41063	203.603	13.205	21.9573	1.06776	0.970976	4
436	57.2463	5.06895	171.739	10.136	23.3626	1.08756	1.2074	3
437	60.6478	1.23639	181.943	11.1372	23.3165	1.0202	0.129607	3
440	37.5003	6.70468	112.501	8.16375	19.6071	1.19955	2.42359	3
442	60.7003	2.75285	182.101	10.9586	23.1707	1.04422	0.382254	3
443	57.0285	8.99811	285.142	17.2438	24.6538	1.10762	1.93263	5
445	45.9156	18.5815	367.325	23.9659	23.6033	1.88875	66.416	8
446	49.2287	1.57782	147.686	9.23266	21.9297	1.03249	0.0477801	3
448	47.0635	10.3642	141.191	9.27091	22.9977	1.25782	3.46419	3
449	51.7888	12.1567	466.099	28.9179	25.6219	1.09217	0.873375	9
450	33.5194	9.35028	301.675	23.7653	21.2749	1.10556	0.802644	9
451	51.0256	6.56689	153.077	9.88049	22.5824	1.13523	1.65199	3
452	53.1297	3.25684	159.389	9.79943	23.6845	1.05729	0.909641	3
453	61.0791	6.39556	183.237	10.6058	24.4935	1.10923	0.298076	3
454	71.1968	11.0968	213.59	11.8469	26.1591	1.17036	0.248208	3
455	58.9055	10.6298	176.716	10.4771	25.0202	1.2036	1.17683	3
456	52.9653	15.1148	158.896	9.7882	24.0434	1.35638	2.27884	3
457	53.7895	7.20818	376.527	22.5459	24.7477	1.06774	1.09447	7
459	64.7494	11.9159	258.998	14.9495	25.5824	1.17757	3.05408	4
463	49.8031	6.47059	149.409	9.34057	23.2144	1.13888	0.0405735	3
466	52.005	9.26841	520.05	32.4555	23.8538	1.06912	2.37075	10
467	51.5733	8.43633	361.013	22.8949	23.5007	1.07627	0.538184	7
468	54.3471	7.92225	163.041	10.1459	23.8695	1.15217	2.28852	3
469	33.7849	3.53827	101.355	7.63919	19.3982	1.09694	1.53628	3
470	56.0475	12.7944	168.142	10.0164	24.5134	1.27013	3.67033	3
473	21.8552	3.85399	218.552	21.2658	15.4831	1.07832	3.61684	10
474	81.7923	5.30614	245.377	12.5788	27.1126	1.06505	0.641204	3
475	72.2294	16.0258	288.917	15.9052	27.1167	1.1932	2.20483	4
476	48.1771	17.8181	240.886	16.2878	23.3531	1.53875	17.5872	5
477	40.4224	16.147	242.535	16.9164	23.1634	1.57701	21.9757	6
478	62.2695	5.5513	186.809	10.7756	25.3487	1.0898	1.08458	3
480	43.2497	27.1675	172.999	11.5035	23.944	6.21091	138.266	4
481	32.4528	20.5422	129.811	9.72859	22.0528	4.97695	83.8697	4
482	26.1452	23.3731	78.4356	6.33365	22.7099	12.0407	73.413	3
483	69.4991	10.2419	208.497	11.7163	25.4646	1.16151	0.704404	3
484	61.6597	3.96167	184.979	10.7404	25.1987	1.06231	0.821884	3
485	61.2813	8.31083	183.844	10.5306	25.2546	1.13195	1.69174	3
486	61.2271	7.86616	183.681	10.5323	25.4552	1.13051	1.03144	3
487	55.1506	6.74999	165.452	9.97944	24.0151	1.12626	0.713311	3
488	62.9598	10.0187	188.879	10.9385	25.1634	1.17632	1.34389	3
489	43.7592	13.2358	393.833	26.8713	24.0223	1.10511	1.87437	9
490	43.5743	6.34161	174.297	11.809	22.1941	1.1104	0.778679	4
491	70.9898	11.258	212.97	11.8645	26.1088	1.17541	1.48355	3
492	71.1056	6.61113	213.317	11.9537	25.6512	1.08644	1.29312	3
493	51.617	5.9095	206.468	12.7806	23.2584	1.09261	1.26153	4
494	69.0555	4.3723	207.167	11.7111	24.694	1.05722	0.913555	3
495	59.7196	13.5023	179.159	10.6807	24.0443	1.2689	2.47595	3
497	41.8627	10.3924	251.176	17.3394	22.4367	1.16059	3.73923	6
498	66.6049	9.36855	199.815	11.258	25.3187	1.14764	0.643974	3
500	49.3072	6.38025	147.922	9.36878	22.9551	1.13052	1.14419	3

## Sheet: Read Me
Row Name	Meaning
Code	The shoot code
LA.mean	The mean individual leaf area in each shoot in cm squared
LA.sd	The standard error of the individual leaf areas in each shoot in cm squared
TLA	The total leaf area in each shoot in cm squared
L_KS	The sum of individual leaf widths in each shoot in cm
W_KS	The maximum individual leaf length in each shoot in cm
mq	The mean common ratio, which equals the mean of the quotients of any two adjacent leaf areas in each shoot
MAPE	The mean absolute percentage error between the predicted and observed cumulative leaf areas in each shoot
n	The number of leaves in each shoot
